# Supplementary material for: Comparative Transcriptomic Analysis of Inarching Invigorating Rootstock onto Incompatible Grafts in Citrus
Source: Int J Mol Sci. 2022 Nov 22;23(23):14523. doi: 10.3390/ijms232314523 (PMC9735857; doi:10.3390/ijms232314523)
Supplement: Supplementary file 1 [file ijms-23-14523-s001.zip]

Archive with 2 entries (2 files):
- Supplementary Figs.pdf
- Supplementary Tables.xlsx
